# Supplementary material for: Particle Beam Therapy for Intrahepatic and Extrahepatic Biliary Duct Carcinoma: A Multi-Institutional Retrospective Data Analysis
Source: Cancers (Basel). 2022 Nov 28;14(23):5864. doi: 10.3390/cancers14235864 (PMC9736951; doi:10.3390/cancers14235864)
Supplement: Supplementary file 1 [file cancers-14-05864-s001.zip]

Archive with 2 entries (2 files):
- supplemental Figures_cancers.pptx
- supplemental Tables_revise S1_4.xlsx
