# Supplementary material for: Particle Beam Therapy for Intrahepatic and Extrahepatic Biliary Duct Carcinoma: A Multi-Institutional Retrospective Data Analysis
Source: Cancers (Basel). 2022 Nov 28;14(23):5864. doi: 10.3390/cancers14235864 (PMC9736951; doi:10.3390/cancers14235864)
Supplement: Supplementary file 1 [file cancers-14-05864-s001.zip › supplemental Tables_revise S1_4.xlsx]

## Sheet: Supple T1 schedule
Table S1. Detailed treatment schedule.
Schedule	EQD2 (Gy)	BED10 (Gy)	PT No
44 GyRBE/22fr	44	52.8	1
50 GyRBE /20 fr	50	60	1
50GyRBE /25fr	52.08	62.5	12
54 GyRBE /27fr	54	64.8	1
55 GyRBE /25fr	55.9	67.1	2
56 GyRBE /28fr	56	67.2	4
59.4 GyRBE /27fr	60.4	72.4	1
60 GyRBE /15fr	70	84	2
60 GyRBE /30 fr	60	72	7
61.6 GyRBE /28fr	62.6	75.2	1
66 GyRBE /10fr	91.3	110	11
66 GyRBE /20fr	73.2	87.8	1
67.5 GyRBE /25fr	71.4	85.7	9
68 GyRBE /20fr	75.9	91.1	1
70 GyRBE /28fr	72.9	87.5	11
70.2 GyRBE/ 26fr	74.3	89.2	13
70.4 GyRBE/ 32fr	71.6	85.9	1
72 GyRBE/30fr	74.4	89.3	2
72.6 GyRBE/22fr	80.5	96.6	25
74 GyRBE /37fr	74	88.8	2
76 GyRBE/ 20 fr	87.4	105	19
76 GyRBE/38fr	76	91.2	17
77 GyRBE/35fr	78.3	93.9	6
Equivalent 2-Gy fractions: EQD2 = n×d× ( [α/β] + d) /( [α/β] +2)
The Radiation Biologically Effective Dose: BED = n×d×(1+d/α/β)
n = number of treatment fractions: d = dose per fraction in Gy, α/β = 10

## Sheet: supplemental T2
Table S2. Comparison of background chrateristics in patients treated with carbon and proton.
Variables	Strata	Carbon (n = 2)	Proton (n=148)	p- value
		No. (%) or Median [range]
Age		70.50 [60.00, 81.00]	74.00 [50.00, 94.00]	0.682
Gender	Female	1 ( 50.0)	52 (35.1)	1
	Male	1 ( 50.0)	96 (64.9)
Performance.status	0	2 (100.0)	118 (79.7)	1
	1	0 ( 0.0)	21 (14.2)
	2	0 ( 0.0)	6 ( 4.1)
	3	0 ( 0.0)	3 ( 2.0)
Child-Pugh class	Normal - A	2 (100.0)	136 (91.2)	0.583
	B	0 ( 0.0)	12 ( 8.1)
	C	0 ( 0.0)	1 ( 0.7)
Diagnosis	Pathological	0 ( 0.0)	66 (44.6)	0.504
	Imaging+tumor marker	2 (100.0)	82 (55.4)
Jaundice	no	2 (100.0)	95 (64.2)	0.54
	yes	0 ( 0.0)	53 (35.8)
Operability	no	2 (100.0)	132 (89.2)	1
	yes	0 ( 0.0)	16 (10.8)
Vascular.invasion	no	2 (100.0)	67 (45.3)	0.21
	yes	0 ( 0.0)	81 (54.7)
Primary location	iBED	2 (100.0)	66 (44.6)	0.659
	eBDC; Prehilar	0 ( 0.0)	56 (37.8)
	Distal	0 ( 0.0)	17 (11.5)
	Gallbladder	0 ( 0.0)	9 ( 6.1)
T category	1	1 ( 50.0)	31 (21.1)	0.224
	2	0 ( 0.0)	50 (34.0)
	3	1 ( 50.0)	25 (17.0)
	4	0 ( 0.0)	41 (27.9)
N category	0	2 (100.0)	116 (78.4)	1
	1	0 ( 0.0)	32 (21.6)
Tumor size (diameter)	cm	3.00 [2.30, 3.70]	4.00 [1.00, 15.30]	0.412
GTV	cm3	23.78 [9.38, 38.18]	31.87 [0.00, 1526.00]	0.523
CTV	cm3	53.00 [27.34, 78.65]	80.93 [9.80, 1526.00]	0.302
Distance.between tumor and intestine	<1 cm	0 ( 0.0)	85 (57.4)	0.186
	≧1 cm	2 (100.0)	63 (42.6)
Pre.RT chemotherapy	no	2 (100.0)	91 (61.5)	0.526
	yes	0 ( 0.0)	57 (38.5)
Concurrent.chemotherapy	no	2 (100.0)	92 (62.2)	0.529
	yes	0 ( 0.0)	56 (37.8)
Post.RT chemotherapy	no	2 (100.0)	83 (61.9)	0.528
	yes	0 ( 0.0)	51 (38.1)
Baeline CEA levvel	ng/ml	1.00 [0.60, 1.40]	3.70 [0.50, 3807.60]	0.029
Radiation dose	GyRBE	4.00 [4.00, 4.00]	2.70 [2.00, 6.60]	0.035
fractions	fr	15.00 [15.00, 15.00]	25.00 [10.00, 38.00]	0.037
EQD2	Gy	70.00 [70.00, 70.00]	76.00 [44.00, 91.30]	0.147

## Sheet: supple T3. local control
Table S3. Uni- and Multivariate analysis for local control rate using Cox proportional hazards model.
Variable	Strata	Univariate analysis		Multivariate analysis
		p - value		Hazard ratio (95% CI)	p - value
Age	Sequential	0.109		1.04 (0.99-1.09)	0.077
Gender	Male vs Female	0.162		0.67 (0.28-1.59)	0.365
Performance status	0-1 vs. 2-3	0.997
Location	iBDC vs eBDC	0.349
Operability	No vs Yes	0.231
N category	0 vs 1	0.264
Tumor diameter	< 6.3cm vs 6.3cm ≤	0.204
GTV	< 28 cm3 vs 28 cm3 ≤	0.301
CTV	< 75 cm3 vs 75 cm3 ≤	0.056		3.327 (1.30-8.47)	0.011
Vascular invasion	No vs Yes	0.304
Baseline CEA level	< 37 （ng/mL） vs 37 （ng/mL） ≤	0.357
Distance from GI	<1cm vs 1cm ≤	0.417
Radiation dose in EQD2	EQD2 < 67Gy vs EQD2 ≥67Gy	0.037		0.341 (0.140-0.833)	0.018
Chemotherapy	No vs Yes	0.415
Bold values indicate statistically significance
Abbreviations; CI = confidence interval
eBDC = extrahepatic biliary duct carcinoma, iBDC = intrahepatic biliary duct carcinoma

## Sheet: Supple T4. PFS
Table S4. Uni- and Multivariate analysis for progression free survival rate using Cox proportional hazards model.
Variable	Strata	Univariate analysis		Multivariate analysis
		p - value		Hazard ratio (95% CI)	p - value
Age	Sequential	0.804
Gender	Male vs Female	0.324
Performance status	0-1 vs. 2-3	0.841
Location	iBDC vs eBDC	0.217
Operability	No vs Yes	0.806
N category	0 vs 1	0.852
Tumor diameter	< 6.3cm vs 6.3cm ≤	0.69
GTV	< 28 cm3 vs 28 cm3 ≤	0.457
CTV	< 75 cm3 vs 75 cm3 ≤	0.187		1.35(0.8611-2.132)	0.189
Vascular invasion	No vs Yes	0.144		1.42(0.897-2.25)	0.133
Baseline CEA level	< 37 （ng/mL） vs 37 （ng/mL） ≤	9e-05		2.36(1.45-3.81)	0.0004
Distance from GI	<1cm vs 1cm ≤	0.957
Prescribed dose	< [EQD2:67Gy] vs [EQD2:67Gy] ≤	0.845
Chemotherapy	No vs Yes	0.953
Bold values indicate statistically significance
Abbreviations; CI = confidence interval
eBDC = extrahepatic biliary duct carcinoma, iBDC = intrahepatic biliary duct carcinoma
